# Supplementary material for: Translational insights into pain mechanisms and balance impairments in aging: a cross-sectional study
Source: Front Aging Neurosci. 2025 Oct 20;17:1656854. doi: 10.3389/fnagi.2025.1656854 (PMC12580282; doi:10.3389/fnagi.2025.1656854)
Supplement: Supplementary file 1 [file Table_1.xlsx]

## Sheet: Sheet1
Age	Sex	BMI	Pain_Duration	Pain_Location	Mini_Cog	GDS	Comorbidities	PPT	NPRS	PCS	FRT	Sway_Velocity	Sway_Area	ML_Sway	AP_Sway
77.47	Female	28.39	86.01	Generalized	3.53	3.34	Diabetes	3.88	6.41	33.31	30.7	2.41	1.35	1.34	2.2
73.33	Male	29.8	21.31	Generalized	4.7	1.39	None	3.15	6.61	22.74	25.9	3.72	2.44	0.91	3.6
78.45	Male	21.7	20.63	Generalized	1.57	2.09	None	4.55	4.69	44.23	25.28	4.19	1.11	1.39	1.1
84.16	Male	25.1	25.82	Back	5.18	3.99	Arthritis	4.23	7.92	25.22	35.89	4.66	3.2	1.5	4.85
72.7	Female	24.55	-7.08	Back	3.29	1.47	Diabetes	4.75	4.97	23.24	18.45	3.32	1.74	1.33	3.37
72.7	Female	23.85	27.4	Knee	2.99	4.03	Arthritis	4.48	5.5	18.29	28.21	3.21	2.33	1.1	2.78
84.53	Male	33.33	22.37	Generalized	2.34	2.87	None	4.91	4.93	22.66	22.8	2.53	2.4	1.55	2.58
79.23	Female	28	42	Knee	1.62	1.54	None	3.26	5.29	19.84	24.12	2.58	1.92	1.71	2.82
71.17	Female	21.47	46.13	Knee	4.39	2.79	None	5.19	3.14	28.33	31.94	3.19	2.67	0.85	2.99
77.77	Female	30.01	79.24	Back	3.55	3.15	Arthritis	4.03	2.48	30.78	25.6	3.79	1.73	2.25	3.08
71.21	Female	34.73	59.26	Knee	2.03	2.78	None	5.98	8.34	13.58	25.79	4.34	2.92	1.4	3.01
71.19	Male	30.46	26.3	Back	2.02	0.48	Arthritis	3.1	3.63	8.2	29.11	2.61	0.97	1.47	2.68
75.81	Male	20.45	19.36	Back	3.09	1.37	None	5.63	3.35	3.22	20.18	4.93	2.26	1.86	2.48
61.76	Female	24.51	49.37	Knee	5.34	1.87	Diabetes	4.03	1.1	26.35	17.24	3.15	3.86	1.59	2.51
62.98	Female	31.38	10.26	Knee	3.18	2.05	None	3.14	4.03	10.45	15.96	3.4	1.27	1.99	2.48
70.56	Female	23.64	78.27	Back	1.79	2.78	Arthritis	3.32	2.71	0.09	10.24	2.67	1.55	1.62	3.42
67.63	Male	28.15	64.2	Back	3.19	2.32	None	3.49	8.43	25.18	35.22	0.97	2.6	1.12	3.04
76.28	Male	29.45	28.63	Knee	3.16	0.73	Arthritis	4.26	7.21	45.95	15.6	4.31	2.31	1.66	0.53
68.31	Female	22.78	1.78	Back	0.45	2.53	None	4.36	3.93	21.28	21.08	4.16	2.46	0.82	3.09
65.02	Female	26.18	67.97	Knee	3.41	2.77	None	3.22	9.61	29.62	20.73	3.14	2.58	1.52	2.76
83.79	Female	13.7	36.28	Back	3.21	2.72	Diabetes	3.79	7.15	22.15	24.36	3.49	2.71	1.44	2.61
72.76	Female	22.39	65.46	Knee	4.25	3.26	None	6.05	4.63	20.36	27.52	3.94	3.13	1.34	2.34
74.67	Female	25.42	4.34	Knee	5.54	3.01	None	5.62	0.44	30.41	27.79	1.84	2.51	1.39	3.42
64.94	Male	21.52	25.82	Back	4.73	2.61	Diabetes	4.27	9.68	18.47	18.83	2.89	1.94	0.41	3.29
70.68	Male	32.81	38.86	Knee	3.17	2.06	Arthritis	3.86	2.58	23.98	21.41	4.22	2.74	1.15	2.07
74.95	Female	20.8	39.76	Back	2.23	0.39	None	3.94	2.08	24.52	24.2	2.15	3.82	1.51	2.91
66.73	Female	24.69	29.04	Back	6.35	2.58	Diabetes	4.46	7.23	14.75	20.91	3.72	2.03	1.55	1.93
76.68	Male	26.92	52.19	Generalized	3.54	2.35	Arthritis	2.76	9.97	31.13	32.43	2.05	1.29	0.88	1.64
70.31	Male	32.06	15.71	Back	3.49	2.42	Arthritis	3.55	7.93	19.61	25.5	3.89	3.12	2.17	2.18
72.33	Female	20.78	35.68	Generalized	3.44	0.79	None	2.08	6.35	13.88	27.01	3.38	2.04	0.97	3.23
70.31	Male	30.97	41.35	Back	3.69	0.99	Diabetes	4.24	6.41	26.64	26.57	1.79	0.24	2	3.3
86.31	Male	26.45	49.85	Knee	3.31	3.24	None	4.49	6.91	12.47	29.74	4.6	2.9	1.7	2.98
74.14	Female	22.56	54.11	Knee	2.83	2.09	None	3.32	6.72	21.62	23.57	2.68	1.68	1.1	3.13
67.33	Female	28.22	14.48	Knee	2.86	2.85	None	5.46	5.8	21.25	14.4	2.6	2.07	2.45	2.99
79.59	Female	27.19	5.64	Knee	3.43	2.16	None	2.55	5.46	32.06	24.93	3.62	2.44	0.79	2.16
66.27	Male	24.06	66.32	Knee	2.86	2.16	Diabetes	2.3	5.14	26.03	18.41	4.58	2.32	1.97	2.93
75.59	Female	26.68	45.92	Knee	2.67	3.12	None	4.05	3.8	21.09	19.17	2.39	2.77	2.02	3.19
61.45	Male	24.9	22.6	Generalized	3.59	1.59	Diabetes	4.91	4.72	29.41	26.09	3.48	1.77	1.08	3.16
65.57	Male	26.85	72.22	Generalized	3.18	2.23	Diabetes	5.57	1.99	35.06	30.14	3.85	2.6	2.24	3.46
75.51	Female	29.01	41.25	Generalized	5.15	1.64	Arthritis	3.34	5.07	26.85	22.58	4.12	1.92	1.32	3.12
79.04	Female	32.63	64.2	Back	0.5	1.67	Arthritis	4.94	3.35	21.44	24.37	3.6	2.8	1.62	2.87
75.35	Female	21.56	40.21	Knee	4.69	1.81	None	3.78	3.13	8.39	33.02	3.05	2.69	1.61	3.38
73.48	Female	34.77	83.22	Generalized	4.87	2.36	None	3.64	5.61	10.83	23.95	2.58	1.33	1.38	2.6
72.27	Female	18.76	76.63	Back	1.15	1.63	Arthritis	4.74	7.95	18.33	38.61	3.51	3.11	1.91	1.99
64.59	Male	25.82	33.38	Back	3.09	3.45	Arthritis	4.5	7.03	15.32	25.96	2.34	1.68	1.9	2.5
69.54	Male	28.72	59.72	Knee	3.05	1.19	None	2.18	2.23	19.49	11.52	0.47	2.86	0.48	2.09
71.23	Male	27.51	52.68	Knee	1.89	1.93	Arthritis	5.36	3.35	21.9	27.13	3.86	2.47	2.19	2.14
81.12	Male	23.97	68.29	Generalized	2.6	1.67	Arthritis	5.26	7.08	26.57	24.82	4.33	3.77	0.53	2.52
76.47	Female	25.59	17.93	Back	2.23	3.65	Diabetes	3.17	3.36	20.64	30.46	1.03	1.95	2.04	2.06
62.73	Female	24.48	53.55	Generalized	5.43	2.34	None	4.23	4.83	26.14	26.63	2.4	1.84	2.09	2.4
76.34	Female	24.1	61.59	Back	4.52	3.21	None	4.33	6.32	21.98	21.59	4.05	2.13	0.85	1.28
71.72	Female	29.74	0.8	Back	4.89	0.57	Diabetes	4.09	3.39	1.84	14.85	5.5	1.88	1.23	2.77
69.82	Female	27.81	13.22	Back	4.28	2.41	Diabetes	3.25	5.46	12.07	21.15	3.44	2.85	0.84	2.62
78.22	Female	23.69	-5.26	Generalized	2.21	3.06	None	3.12	2.69	19.92	17.17	2.68	0.73	1.34	2.04
80.95	Female	29.94	32.94	Knee	2.88	2.22	None	3.79	4.1	9.4	18.84	3.24	1.22	1.29	3.09
80.3	Female	27.61	54.23	Knee	4.02	3.25	Arthritis	5.04	5.88	27.26	26.11	4.81	1.21	1.9	3.29
68.76	Male	29.6	71.17	Knee	2.1	1.59	None	4.39	2.19	36.45	32.82	2.77	2.99	2.19	1.48
72.21	Female	28.88	40.35	Generalized	4.27	3.61	Diabetes	3.43	6.11	33.37	24.9	2.61	3.66	2.24	2.08
76.39	Male	23.16	73.9	Knee	3.2	4.54	Arthritis	4.62	5.22	19.23	15.02	2.93	2.06	1.15	2.07
80.59	Male	24.21	8.97	Generalized	3.05	1.75	None	0.86	6.33	36.05	25.21	2.46	2	1.34	1.95
71.11	Female	29.34	1.99	Knee	4.27	1.66	Arthritis	5.01	5.69	22.81	29.88	3.54	2.21	0.52	3.21
73.02	Male	28.8	37.55	Knee	3.97	3.66	None	2.01	7.89	18.01	18.66	5.06	3.17	1.01	2.48
67.02	Female	26.33	47.04	Knee	3.07	3.79	Arthritis	3.44	5.5	15.29	21.62	3.75	1.33	2	2.43
66.43	Female	26.87	38.04	Back	4.77	1.58	Arthritis	2.66	4.43	18.35	22.54	3.17	2.36	2.36	1.2
79.53	Female	31.42	-5.87	Knee	2.26	1.69	None	2.47	5.5	17.51	17.58	3.13	3.01	0.77	3.07
83.07	Male	24.09	36.83	Knee	4.16	1.83	Arthritis	5.03	6.31	23.02	26.48	1.84	2.59	1.13	1.74
73.76	Male	28.55	10.6	Back	4.13	0.72	None	3.33	5.35	22.92	21.7	4.31	2.32	1.45	2.66
80.77	Female	25.62	53.2	Generalized	3.12	1.17	Diabetes	4.18	5.34	21.37	25.06	3.34	3.03	1.62	2.82
76.59	Female	25.56	46.66	Knee	3.84	1.08	Diabetes	3.77	3.91	25.65	16.94	3.24	-0.23	1.01	3.59
70.02	Female	30.72	18.47	Knee	2.07	1.32	Diabetes	4.32	3.98	33.09	19.73	6.65	2.75	1.7	1.69
76.59	Female	29.65	27.66	Generalized	4.5	2.09	None	3.9	2.55	30.71	26.94	3.72	1.57	1.19	0.48
84.26	Female	29.6	15.89	Knee	3.26	2.38	Arthritis	2.49	8.64	6.68	20.13	2.66	0.54	1.45	2.75
74	Male	31.53	37.4	Back	2.88	3.76	None	4.86	2.86	-3.87	33.17	2.99	2.6	1.77	3.9
84.43	Female	26.49	59.36	Generalized	4.64	1.08	Arthritis	3.31	3.92	30.56	19.97	4.58	3.36	1.46	3.5
57.15	Female	29.08	17.48	Knee	2.68	3.16	None	2.2	3.87	7.85	23.85	3.53	2.03	1.22	2.77
79.59	Male	25.19	49.63	Knee	1.89	1.91	Diabetes	3.37	6.99	19.12	28.24	1.97	2.99	1.4	2.27
74.8	Male	27.68	27.31	Back	1.73	2.08	None	5.38	4.69	9.79	13.64	4.35	3.57	1.41	3.19
72.28	Female	25.9	21.64	Generalized	4.15	2.84	None	4.7	7.67	3.55	11.52	2.75	3.31	1.25	1.93
74.83	Female	26.79	36.44	Knee	2.04	0.95	None	3.46	3.96	26.68	12.98	5.31	3.59	1.32	2.96
61.27	Female	28.74	16.41	Knee	5.44	2.53	None	3.46	5.8	28.83	30.29	4.51	2.8	2.36	2.98
72.8	Female	23.2	26.8	Generalized	1.14	2.3	None	3.49	3.65	15.65	19.02	2.97	2.22	1.77	3.37
76.56	Male	34.61	12.9	Generalized	5.37	2.65	None	5.98	9.4	-4.23	38.34	4.71	0.74	1.29	4.58
83.87	Female	22.47	81.15	Back	3.71	2.43	Diabetes	4.22	2.97	15.95	18.95	3.49	1.93	1.85	2.9
70.85	Female	21.65	39.51	Back	3.36	4.71	Diabetes	4.27	5.86	25.21	23.6	4.28	1.41	1.27	2.26
68.96	Male	30.95	23.65	Back	2.86	1.46	None	4.89	6.48	6.74	32.03	3.91	4.06	2.12	2.6
70.96	Female	29.51	43.37	Knee	3.92	1.57	None	4.07	6.06	23.15	34.91	2.57	2	1.67	1.36
80.2	Female	28.86	36.33	Back	3.43	1.48	None	3.55	4.9	21.19	35.25	2.77	2.26	1.4	2.13
76.37	Female	28.87	33.98	Knee	4.71	1.55	Arthritis	3.62	5.01	27.06	29.95	4.46	2.64	1.71	2.33
70.78	Female	26.36	52	Knee	3.6	1.46	Diabetes	3.75	5.34	22.52	28.81	3.08	2.19	0.58	2.25
77.58	Female	22.89	55.1	Generalized	3.64	3.38	Diabetes	3.78	4.98	11.74	26.13	3.01	3.64	0.83	2.73
74.86	Male	26.71	27.3	Knee	3.06	3.62	None	4.58	7.12	33.15	27.28	2.46	1.6	0.79	2.04
80.55	Male	23.76	26.32	Generalized	3.41	1.53	Arthritis	3.87	9.53	19.78	19.03	3.85	2.32	1.54	3.42
69.65	Female	30.23	32.81	Back	3.81	1.26	Diabetes	4.58	4.18	21.07	17.37	5.5	1.5	2.43	2.62
72.09	Female	25.83	-10.93	Generalized	1.55	2.62	Arthritis	3.74	2.62	12.13	22.43	2.34	0.99	2.71	2.61
71.67	Female	23.17	6.05	Back	1.96	1.55	Diabetes	3.9	5.09	16.96	21.39	3.44	1.61	1.82	2.39
64.69	Female	25.15	68.25	Knee	4.3	2.79	Arthritis	1.74	10.24	12.61	19.64	4.85	2.12	1.74	2.73
76.16	Female	28.03	74.25	Generalized	3.66	2.34	Arthritis	4.77	3.71	19.63	26.77	3.34	1.77	0.45	3.21
75.93	Female	24.2	33.38	Back	3.26	0.54	None	4.18	8.42	38.23	28.38	3.88	1.54	1.16	2
74.26	Female	23.19	51.19	Back	3.49	3.75	Arthritis	4.86	8.5	7.8	23	2.35	0.91	1.02	2.15
72.7	Female	27.37	45.47	Knee	3.86	4.02	Arthritis	0.81	4.19	5.41	31.63	3.85	2.08	1.11	2.4
65	Female	27.37	105.19	Knee	2.87	1.49	Diabetes	5.99	6.36	35.86	15.36	3.23	0.83	1.37	1.66
71.49	Female	24.42	62.91	Knee	2.6	1.72	Diabetes	3.67	8.4	19.27	21.25	4.42	2.82	1.2	2.04
72	Female	24.56	35.99	Knee	3.69	2.43	Arthritis	4.97	4.53	14.74	18	4.62	2.22	0.35	2.28
69	Male	27.32	18.13	Knee	2.37	2.48	Arthritis	2.74	4.87	31.6	10.86	6.04	0.87	1.88	3.24
73.18	Male	20.73	4.08	Back	3.93	2.82	Arthritis	4.46	4.14	15.36	21.94	4.01	1.88	0.86	2.81
76.86	Male	20.89	43.14	Knee	1.56	4.24	Arthritis	2.72	3.3	39.36	21.69	3.75	1.49	1.59	2.76
86.53	Female	23.59	22.43	Back	4.62	1.94	None	3.17	4.01	28.03	31.85	3.62	2.43	2.62	3.22
75.37	Male	25.57	8.06	Generalized	4	1.29	None	5.81	2.9	16.52	26.37	3.06	3.33	0.95	2.52
75.91	Female	27.63	24.8	Knee	3.76	0.68	None	3.62	5.33	42.63	16.09	3.76	0.5	0.04	2.9
73.74	Female	32.19	15.41	Knee	4.57	1.36	Diabetes	4.05	3.77	15.36	33.96	3.12	2.25	1.3	2.55
61.72	Male	29.77	75.16	Knee	5.34	2.1	Arthritis	4.72	5.71	28.66	30.03	3.59	2.01	2.08	2.81
74.06	Female	25.78	57.78	Generalized	4.61	4.01	Diabetes	4.34	2.26	24.29	26.06	4.75	2.74	2.56	2.21
74.62	Male	26.34	38.58	Back	1.41	1.59	Diabetes	3.98	5.9	34.19	21.04	2.4	2.34	0.77	0.89
90.29	Male	22.48	70.69	Knee	2.04	2.36	None	4.2	6.87	36.75	16.49	4.57	1.49	1.74	2.52
72.98	Female	26.34	40.42	Knee	2.77	2.11	Diabetes	6.32	1.41	21.66	20.14	4.75	1.87	1.2	3.63
76.2	Male	25.28	20.16	Knee	3.5	3.38	Arthritis	3.76	5.98	13.9	29.21	3.3	1.45	1.4	3.28
74	Male	27.68	71.62	Back	4.05	4.78	None	4.03	7.63	25.88	34.15	1.28	3.1	2.94	3.31
66.61	Female	23.17	50.38	Generalized	2.66	1.57	None	4.91	2.93	14.65	32.03	2.81	2.17	0.62	3.5
81.68	Female	28.45	16.37	Generalized	3.68	1.62	Arthritis	4.97	8.49	41.21	19.41	4.73	3.82	1.6	2.68
79.13	Male	32.42	34.64	Knee	2.62	3.23	Diabetes	5.05	6.07	22.69	15.5	3.4	2.1	1.72	2.76
79.39	Female	25.98	19.85	Knee	2.79	2.85	Arthritis	4.48	3.9	17.73	23.32	2.41	1.53	2.07	2.18
68.3	Male	27.98	8.91	Generalized	1.89	4.07	Arthritis	2.63	5.15	23.16	11.47	2.91	0.82	1.51	2.4
83.38	Male	29.12	58.74	Knee	2.44	2.74	Diabetes	5.52	6.34	8.04	24.46	4.27	0.56	1.63	3.06
65.09	Female	24.84	79.96	Back	1.96	1.75	Arthritis	2.63	5.41	11.75	21.53	3.97	0.76	1.24	3.47
78.06	Female	27.29	8.57	Knee	2.38	2.75	Diabetes	4.13	6.3	33.19	19.56	3.18	2.39	1.61	2.52
88.51	Female	26.46	50.9	Knee	4.65	3.29	Diabetes	3.04	3.48	14.86	12.55	3.05	2.6	1.27	2.3
67.77	Female	26.79	24.71	Knee	2.41	2.99	Arthritis	3.75	5.59	11.01	25.64	3.02	0.76	1.81	2.62
70.54	Female	23.38	28.24	Knee	6.42	2.66	Diabetes	4.16	2.53	26.64	19.14	2.49	2.94	1.25	3.05
74.88	Female	26.51	25.97	Generalized	4.02	3.25	Arthritis	4.15	5.05	33.04	15.18	5.05	1.72	1.67	1.59
70.95	Male	28.36	20.11	Generalized	3.68	3.36	None	4.26	3.52	28.44	4.61	3.09	2.28	1.44	0.99
64.12	Female	32.1	39.8	Knee	2.51	3.58	None	5.5	3.84	31.17	22.28	4.65	3.57	2.09	2.23
74.68	Male	30.17	20.82	Back	4.25	2.81	Diabetes	4.29	7.65	13.87	33.46	4.96	2.94	1.43	1.75
67.3	Female	34.85	44.59	Generalized	2.83	1.95	Diabetes	3.57	7.37	7.31	32.77	4.43	1.91	0.47	2.26
77.32	Male	23.4	37.67	Generalized	3.61	2.28	Diabetes	4.82	6.44	36.16	19.61	2.98	1.37	2.17	2.52
68.24	Male	29.83	33.59	Back	6.34	3.4	None	5.06	3.15	18.16	18.71	3.83	0.26	0.95	2.3
84.34	Female	27.13	19.16	Generalized	3.36	1.27	None	2.54	4.65	18.86	25.36	3.4	1.52	1.09	3.65
